# Supplementary material for: A new test for diagnosing vasovagal syncope: Standing after treadmill test with sublingual nitrate administration
Source: PLoS One. 2017 Jun 15;12(6):e0179631. doi: 10.1371/journal.pone.0179631 (PMC5472299; doi:10.1371/journal.pone.0179631)
Supplement: S1 Dataset — (XLSX) [file pone.0179631.s001.xlsx]

## Sheet: Sheet2
NP_medication_	Age	Sex	Height	Weight	BMI_	Morethan2	Same_situation	Typical_VVS	Exercise_induced	post_exercise	GI_sx	GI_syncope	micturition	Other_reflex	Atypical	Positive_result	Calgary_positive_	Clinical Sx	Calgary_score	Neurologic_exam_negative	CT	MRI	MRI_Finding	MRA	MRA_소견	Diffussion	Diffusion_infarc	Echo	LAVI	EF	Holter	Mean_HR	PAC	PVC	Anemia	dyslipidemia	HTN	DM	CAD	CRF	CHF	Smoking	BPH	TMT_Resting_HR	TMT_Resting_sysBP	TMT_Resting_diaBP	Target_HR	Max_predicted_HR	max_Maxpredic_HR
0	35	0	163	55	20.7	1	1	1		0		0	0	0	0	1	1	#######	3	1	0	1	WNL	1		1	0	1		64	1	77	0	1	0	0	0	0	0	0	0	0	0	105	115	73	157	185	98
0	15	1	174	48	15.85	1	0	1		0		0	0	0	0	1	1	#######	3	1	0	1	WNL	1		1	0	1		66	1	77	0	1	0	0	0	0	0	0	0	0	0	110	121	73	174	205	88
0	19	0	179	74	23.1	0		0		0		0	0	0	1	1	1	#######	0	1	1	0		0		0		1		68	1	63	1	0	0	0	0	0	0	0	0	0	0	96	153	72	171	201	101
0	36	0	160	66	25.78	0		1	1	0		0	0	0	0	1	1	#######	6	1	0	1	WNL	0		0		1		73	0				0	0	0	0	0	0	0	0	0	85	130	85	156	184	97
0	63	1	166	60	21.77	0		0		0		0	1	1	0	1	0	#######	-3	1	0	0		0		0		1		70	1	67	1	0	0	0	1	0	0	0	0	0	1	70	150	94	133	157	96
0	29	1	170	29	10.03	1	1	1		0		0	0	0	0	1	1	#######	3	1	1	1	WNL	1		1	0	1		61	1	68	0	0	0	0	0	0	0	0	0	0	0	85	153	80	162	191	97
0	23	1	181	82	25.03	1	0	1	1	0		0	0	0	0	1	1	#######	3	1	0	1	WNL	1		1	0	1		61	0				0	0	0	0	0	0	0	0	0	74	137	62	167	197	98
0	44	0	159	57	22.55	1	0	1		0	1	0	0	0	0	1	1	#######	3	1	0	1	WNL	1		1	0	1		56	1	77	1	0	0	0	0	0	0	0	0	0	0	96	112	72	150	176	10
0	51	0	158	60	24.03	0		0		0		0	0	0	1	1	1	#######	3	1	1	1	WNL	1	left supraclinoid distal ICA 3mm aneur	1	0	1		58	1	61	0	0	0	1	0	0	0	0	0	0	0	82	145	85	144	169	106
0	20	1	174	62	20.48	1	1	1		0		0	0	0	0	1	1	#######	1	1	0	1	WNL	1		1	0	1		79	1	54	0	1	0	0	0	0	0	0	0	0	0	90	116	66	170	200	93
0	43	1	170	66	22.84	0		0	1	1		0	0	1	0	1	1	#######	0	1	1	1	WNL	0		0		1		69	1	91	1	1	0	0	0	0	0	0	0	0	0	112	129	76	150	177	114
0	54	0	162	53	20.2	1	0	1		0	1	0	0	0	0	1	1	#######	3	1	1	0		0		0		1		64	1	73	0	1	0	0	0	0	0	0	0	0	0	75	96	73	142	167	143
0	14	1	178	53	16.73	0		1		0		0	0	0	0	1	1	#######	6	1	0	1	WNL	1		1	0	1		69	0				0	0	0	0	0	0	0	0	0	90	111	73	175	206	100
0	24	0	157	56	22.72	1	1	1		0		0	0	0	0	1	1	#######	3	1	0	1	WNL	1		1	0	1		68	0				0	0	0	0	0	0	0	0	0	105	111	64	167	196	94
0	37	0	160	45	17.58	1	1	1		0		0	0	0	0	1	1	#######	6	1	0	0		0		0		0			0				0	0	0	0	0	0	0	0	0	66	123	76	156	183	104
0	27	1	150	40	17.78	1	0	1	1	0		0	0	0	0	1	1	#######	3	1	1	0		0		0		0			0				0	0	0	0	0	0	0	0	0	86	122	66	164	193	87
0	55	0	168	62	21.97	0		1	1	0		0	0	0	0	1	1	#######	0	1	1	1	WNL	1		1	0	1		69	1	57	0	0	0	0	1	0	0	0	0	0	0	89	121	81	140	165	106
0	25	0	164	50	18.59	1	1	1		0		0	0	0	0	1	1	#######	3	1	0	1	neuroglial cyst	0		0		1		69	1	67	0	0	0	0	0	0	0	0	0	0	0	81	95	60	166	195	97
0	22	1	172	60	20.28	0		0		0		0	1	1	0	1	1	#######	0	1	1	0		0		0		1		80	1	71	0	1	0	0	0	0	0	0	0	0	0	87	114	81	168	198	92
0	16	1	183	78	23.29	0		0		0		0	0	0	1	1	1	#######	5	1	0	0		0		0		1		75	1	72	1	0	0	0	0	0	0	0	0	0	0	61	112	60	173	204	90
0	25	0	169	49	17.16	1	1	1		0		0	0	0	0	1	1	#######	3	1	0	1	WNL	0		0		1		75	0				0	0	0	0	0	0	0	0	0	95	97	60	166	195	95
0	14	0	156	51	20.96	1	0	1		0		0	0	0	0	1	1	#######	6	1	1	1	WNL	1		0		1		78	1	78	0	1	0	0	0	0	0	0	0	0	0	86	94	61	175	206	92
1	58	1	172	55	18.59	1	0	0	1	1		0	0	1	0	0	0	#######	-3	1	0	1	WNL	1		0		1		66	1	62	0	1	0	0	0	0	0	0	0	0	0	65	112	85	138	162	99
0	53	0	160	59	23.05	0		0	1	1		0	0	1	0	0	0	#######	-4	1	0	0		0		0		1		70	1	67	0	1	0	0	0	0	0	0	0	0	0	86	127	79	142	167	102
0	23	0	162	57	21.72	1	0	0		0	1	1	0	1	0	1	1	#######	2	1	0	1	WNL	0		1	0	1		72	1	80	0	0	0	0	0	0	0	0	0	0	0	116	102	58	167	197	101
0	16	0	160	43	16.8	1	1	1		0		0	0	0	0	1	1	#######	3	1	0	0		0		0		1		70	0				1	0	0	0	0	0	0	0	0	100	99	72	173	204	97
0	33	0	164	50	18.59	0		0		0		0	0	0	1	0	1	#######	0	1	1	1	WNL	1		1	0	1		75	1	71	1	1	0	0	0	0	0	0	0	0	0	89	125	83	159	187	96
0	38	0	165	59	21.67	1	0	0		0	1	1	0	1	0	0	0	#######	-3	1	0	1	WNL	1		1	0	1		57	0				0	0	0	0	0	0	0	0	0	90	109	76	155	182	101
0	40	0	150	50	22.22	0		0	1	1		0	0	1	0	0	1	#######	-1	1	0	0		0		0		1		68	0				0	0	0	0	0	0	0	0	0	86	110	83	153	180	99
1	23	0	166	58	21.05	0		0		0		0	0	0	1	0	1	#######	-2	1	0	1	WNL	1		1		1		69	1	72	0	1	0	0	0	0	0	0	0	0	0	61	103	49	167	197	94
0	48	1	178	84	26.51	1	0	0		0		0	1	1	0	0	0	#######	-3	1	0	1	WNL	1		1	0	1	32	68	0				0	0	0	0	0	0	0	1	0	100	127	95	146	172	110
0	17	0	166	52	18.87	1	0	1	1	0		0	0	0	0	0	1	#######	1	1	0	1	WNL	0		0		1		64	1	70	0	0	0	0	0	0	0	0	0	0	0	96	106	73	173	203	87
0	42	0	167	55	19.72	0		0	1	1		0	0	1	0	0	0	#######	-3	1	1	0		0		0		1		63	1	66	1	1	0	0	0	0	0	0	0	0	0	81	98	68	151	178	98
0	44	1	175	72	23.51	0		0		0		0	1	1	0	0	0	#######	-3	1	0	0		0		0		1		61	1	84	0	1	0	1	0	0	0	0	0	0	0	96	107	76	150	176	103
0	21	0	155	59	24.56	1	1	1		0		0	0	0	0	0	1	#######	6	1	0	1	WNL			1		1		55	1	57	0	1	0	0	0	0	0	0	0	0	0	72	106	58	169	199	91
0	46	0	160	48	18.75	1	1	1		0		0	0	0	0	1	1	#######	-1	1	0	0		0		0		1		65	0				0	0	0	0	0	0	0	0	0	79	93	63	148	174	100
[truncated: 102 more columns]
